# Supplementary material for: Immunogenicity and Tolerance of BNT162b2 mRNA Vaccine in Allogeneic Hematopoietic Stem Cell Transplant Patients
Source: Vaccines (Basel). 2024 Feb 8;12(2):174. doi: 10.3390/vaccines12020174 (PMC10892348; doi:10.3390/vaccines12020174)
Supplement: Supplementary file 1 [file vaccines-12-00174-s001.zip]

Archive with 1 entries (1 files):
- vaccines-2822289-supplementary.pptx
